# Supplementary material for: Synthetic Opals or Versatile Nanotools—A One-Step Synthesis of Uniform Spherical Silica Particles
Source: Int J Mol Sci. 2023 Sep 5;24(18):13693. doi: 10.3390/ijms241813693 (PMC10530679; doi:10.3390/ijms241813693)
Supplement: Supplementary file 1 [file ijms-24-13693-s001.zip]

Archive with 45 entries (42 files):
- bibliography.bib
- Definitions/
- Definitions/chicago2.bst
- Definitions/ijms-logo-eps-converted-to.pdf
- Definitions/ijms-logo.eps
- Definitions/journalnames.tex
- Definitions/logo-ccby-eps-converted-to.pdf
- Definitions/logo-ccby.eps
- Definitions/logo-mdpi-eps-converted-to.pdf
- Definitions/logo-mdpi.eps
- Definitions/logo-orcid.pdf
- Definitions/logo-updates-eps-converted-to.pdf
- Definitions/logo-updates.eps
- Definitions/mdpi.bst
- Definitions/mdpi.cls
- Figures/
- Figures/BET-fit.pdf
- Figures/BETPlots.pdf
- Figures/FT-IR-Dec.pdf
- Figures/FT-IR.pdf
- Figures/IntrStruct.pdf
- Figures/IntrStruct2.pdf
- Figures/IntrStruct3.pdf
- Figures/NMR.pdf
- Figures/SEM/
- Figures/SEM/100 nm.pdf
- Figures/SEM/150 nm.pdf
- Figures/SEM/200 nm.pdf
- Figures/SEM/250 nm.pdf
- Figures/SEM/300 nm.pdf
- Figures/SEM/350 nm.pdf
- Figures/SEM/400 nm.pdf
- Figures/SEM/450 nm.pdf
- Figures/SEM/50 nm.pdf
- Figures/SEM/550 nm.pdf
- Figures/SEM/SEM-SI.pdf
- Figures/SizesVsT.pdf
- Figures/XANES-silica-ref.pdf
- Figures/XANES-silica.pdf
- Figures/XRD.pdf
- ijms-2542640-supplementary.aux
- ijms-2542640-supplementary.log
- ijms-2542640-supplementary.out
- ijms-2542640-supplementary.synctex.gz
- ijms-2542640-supplementary.tex
