# Supplementary material for: Synthetic Opals or Versatile Nanotools—A One-Step Synthesis of Uniform Spherical Silica Particles
Source: Int J Mol Sci. 2023 Sep 5;24(18):13693. doi: 10.3390/ijms241813693 (PMC10530679; doi:10.3390/ijms241813693)
Supplement: Supplementary file 1 [file ijms-24-13693-s001.zip › bibliography.bib]

@article{10.1002/adfm.201800591,
  title={Tunable visual detection of dew by bare artificial opals},
  author={Gallego-G{\'o}mez, Francisco and Morales, Miguel and Blanco, Alvaro and L{\'o}pez, Cefe},
  journal={Advanced Functional Materials},
  volume={28},
  number={21},
  pages={1800591},
  year={2018},
  publisher={Wiley Online Library}
}

@article{10.1051/jphyscol:1985301,
  title={Structure of opals},
  author={Sanders, JV},
  journal={Le Journal de Physique Colloques},
  volume={46},
  number={C3},
  pages={C3--1},
  year={1985},
  publisher={EDP Sciences}
}

@article{10.1002/admt.202100296,
  title={Structural Color Materials from Natural Polymers},
  author={Zhang, Zhuohao and Chen, Zhuoyue and Shang, Luoran and Zhao, Yuanjin},
  journal={Advanced Materials Technologies},
  volume={6},
  number={11},
  pages={2100296},
  year={2021},
  publisher={Wiley Online Library}
}

@article{10.1002/anie.200900210,
  title={Opals: status and prospects},
  author={Marlow, Frank and Sharifi, Parvin and Brinkmann, Rainer and Mendive, Cecilia},
  journal={Angewandte Chemie International Edition},
  volume={48},
  number={34},
  pages={6212--6233},
  year={2009},
  publisher={Wiley Online Library}
}

@ARTICLE{SubeljBajec2011a,
  author  = {\v{S}ubelj, L. and Bajec, M.},
  title   = {Robust network community detection using balanced propagation},
  journal = {Eur. Phys. J. B.}, 
  volume  = {81},
  year    = {2011},
  pages   = {353-362}
}

@ARTICLE{Louetal2013,
  author  = {Lou, H. and Li, S. and Zhao, Y.},
  title   = {Detecting community structure using label propagation with weighted coherent neighborhood propinquity},
  journal = {Physica A.}, 
  volume  = {392},
  year    = {2013},
  pages   = {3095-3105}
}

@ARTICLE{Clausetetal2004,
  author  = {Clauset, A. and Newman, M. E. J. and Moore, C.},
  title   = {Finding community structure in very large networks},
  journal = {Phys. Rev. E.}, 
  volume  = {70},
  year    = {2004},
  pages   = {066111}
}

@ARTICLE{Blondeletal2008,
  author  = {Blondel, V. D. and Guillaume, J. L. and Lambiotte, R. and Lefebvre, E.},
  title   = {Fast unfolding of communities in large networks},
  journal = {J. Stat. Mech.-Theory Exp.}, 
  volume  = {2008},
  year    = {2008},
  pages   = {P10008}
}

@ARTICLE{SobolevskyCampari2014,
  author  = {Sobolevsky, S. and Campari, R.},
  title   = {General optimization technique for high-quality community detection in complex networks},
  journal = {Phys. Rev. E.}, 
  volume  = {90},
  year    = {2014},
  pages   = {012811}
}

@ARTICLE{FortunatoBarthelemy2007,
  author  = {Fortunato, S. and Barthelemy, M.},
  title   = {Resolution limit in community detection},
  journal = {Proc. Natl. Acad. Sci. U. S. A.}, 
  volume  = {104},
  year    = {2007},
  pages   = {36-41}
}

@ARTICLE{SubeljBajec2011b,
  author  = {\v{S}ubelj, L. and Bajec, M.},
  title   = {Unfolding communities in large complex networks: Combining defensive and offensive label propagation for core extraction},
  journal = {Phys. Rev. E.}, 
  volume  = {83},
  year    = {2011},
  pages   = {036103}
}

@ARTICLE{WangLi2013,
  author  = {Wang, X. and Li, J.},
  title   = {Detecting communities by the core-vertex and intimate degree in complex networks},
  journal = {Physica A.}, 
  volume  = {392},
  year    = {2013},
  pages   = {2555-2563}
}

@ARTICLE{Lietal2013,
  author  = {Li, J. and Wang, X. and Eustace, J.},
  title   = {Detecting overlapping communities by seed community in weighted complex networks},
  journal = {Physica A.}, 
  volume  = {392},
  year    = {2013},
  pages   = {6125-6134}
}

@ARTICLE{Fabioetal2013,
  author  = {Fabio, D. R. and Fabio, D. and Carlo, P.},
  title   = {Profiling core-periphery network structure by random walkers},
  journal = {Sci. Rep.}, 
  volume  = {3},
  year    = {2013},
  pages   = {1467}
}

@ARTICLE{Chenetal2013,
  author  = {Chen, Q. and Wu, T. T. and Fang, M.},
  title   = {Detecting local community structure in complex networks based on local degree central nodes},
  journal = {Physica A.}, 
  volume  = {392},
  year    = {2013},
  pages   = {529-537}
}

@ARTICLE{Zhangetal2007,
  author  = {Zhang, S. and Wang, R. and Zhang, X.},
  title   = {Identification of overlapping community structure in complex networks using fuzzy c-means clustering},
  journal = {Physica A.}, 
  volume  = {374},
  year    = {2007},
  pages   = {483-490}
}

@ARTICLE{Nepuszetal2008,
  author  = {Nepusz, T. and Petr\'oczi, A. and N\'egyessy, L. and Bazs\'o, F.},
  title   = {Fuzzy communities and the concept of bridgeness in complex networks},
  journal = {Phys. Rev. E.}, 
  volume  = {77},
  year    = {2008},
  pages   = {016107}
}

@ARTICLE{FabricioLiang2013,
  author  = {Fabricio, B. and Liang, Z.},
  title   = {Fuzzy community structure detection by particle competition and cooperation},
  journal = {Soft Comput.}, 
  volume  = {17},
  year    = {2013},
  pages   = {659-673}
}

@ARTICLE{Sunetal2011,
  author  = {Sun, P. and Gao, L. and Han, S.},
  title   = {Identification of overlapping and non-overlapping community structure by fuzzy clustering in complex networks},
  journal = {Inf. Sci.}, 
  volume  = {181},
  year    = {2011},
  pages   = {1060-1071}
}

@ARTICLE{Wangetal2013,
  author  = {Wang, W. and Liu, D. and Liu, X. and Pan, L.},
  title   = {Fuzzy overlapping community detection based on local random walk and multidimensional scaling},
  journal = {Physica A.}, 
  volume  = {392},
  year    = {2013},
  pages   = {6578-6586}
}

@ARTICLE{Psorakisetal2011,
  author  = {Psorakis, I. and Roberts, S. and Ebden, M. and Sheldon, B.},
  title   = {Overlapping community detection using Bayesian non-negative matrix factorization},
  journal = {Phys. Rev. E.}, 
  volume  = {83},
  year    = {2011},
  pages   = {066114}
}

@CONFERENCE{ZhangYeung2012,
  author  = {Zhang, Y. and Yeung, D.},
  title   = {Overlapping Community Detection via Bounded Nonnegative Matrix Tri-Factorization},
  booktitle = {In Proc. ACM SIGKDD Conf.}, 
  year    = {2012},
  pages   = {606-614}
}

@ARTICLE{Liu2010,
  author  = {Liu, J.},
  title   = {Fuzzy modularity and fuzzy community structure in networks},
  journal = {Eur. Phys. J. B.}, 
  volume  = {77},
  year    = {2010},
  pages   = {547-557}
}

@ARTICLE{Havensetal2013,
  author  = {Havens, T. C. and Bezdek, J. C. and Leckie, C., Ramamohanarao, K. and Palaniswami, M.},
  title   = {A Soft Modularity Function For Detecting Fuzzy Communities in Social Networks},
  journal = {IEEE Trans. Fuzzy Syst.}, 
  volume  = {21},
  year    = {2013},
  pages   = {1170-1175}
}

@misc{Newman2013,
  author = {Newman, M. E. J.},
  title  = {Network data},
  howpublished = "\url{http://www-personal.umich.edu/~mejn/netdata/}",
  year = {2013}
}

@ARTICLE{SubeljBajec2012,
  author  = {\v{S}ubelj, L. and Bajec, M.},
  title   = {Ubiquitousness of link-density and link-pattern communities in real-world networks},
  journal = {Eur. Phys. J. B.}, 
  volume  = {85},
  year    = {2012},
  pages   = {1-11}
}

@ARTICLE{Lancichinettietal2008,
  author  = {Lancichinetti, A. and Fortunato, S. and Radicchi, F.},
  title   = {Benchmark graphs for testing community detection algorithms},
  journal = {Phys. Rev. E.}, 
  volume  = {78},
  year    = {2008},
  pages   = {046110}
}

@ARTICLE{Liuetal2014,
  author  = {Liu, W. and Pellegrini, M. and Wang, X.},
  title   = {Detecting Communities Based on Network Topology},
  journal = {Sci. Rep.}, 
  volume  = {4},
  year    = {2014},
  pages   = {5739}
}

@ARTICLE{Danonetal2005,
  author  = {Danon, L. and Diaz-Guilera, A. and Duch, J. and Arenas, A.},
  title   = {Comparing community structure identification},
  journal = {J. Stat. Mech.-Theory Exp.}, 
  volume  = {},
  year    = {2005},
  pages   = {P09008}
}

@ARTICLE{Gregory2011,
  author  = {Gregory, S.},
  title   = {Fuzzy overlapping communities in networks},
  journal = {J. Stat. Mech.-Theory Exp.}, 
  volume  = {},
  year    = {2011},
  pages   = {P02017}
}

@ARTICLE{LancichinettiFortunato2009,
  author  = {Lancichinetti, A. and Fortunato, S.},
  title   = {Benchmarks for testing community detection algorithms on directed and weighted graphs with overlapping communities},
  journal = {Phys. Rev. E.}, 
  volume  = {80},
  year    = {2009},
  pages   = {016118}
}

@CONFERENCE{HullermeierRifqi2009,
  author  = {Hullermeier, E. and Rifqi, M.},
  title   = {A Fuzzy Variant of the Rand Index for Comparing Clustering Structures},
  booktitle = {in Proc. IFSA/EUSFLAT Conf.}, 
  year    = {2009},
  pages   = {1294-1298}
}
@article{10.1039/c5tc01083g,
  title={Artificial opal photonic crystals and inverse opal structures--fundamentals and applications from optics to energy storage},
  author={Armstrong, Eileen and O'Dwyer, Colm},
  journal={Journal of materials chemistry C},
  volume={3},
  number={24},
  pages={6109--6143},
  year={2015},
  publisher={Royal Society of Chemistry}
}
@article{10.1103/PhysRevE.55.7619,
  title={Photonic band gap phenomenon and optical properties of artificial opals},
  author={Bogomolov, VN and Gaponenko, SV and Germanenko, IN and Kapitonov, AM and Petrov, EP and Gaponenko, NV and Prokofiev, AV and Ponyavina, AN and Silvanovich, NI and Samoilovich, SM},
  journal={Physical Review E},
  volume={55},
  number={6},
  pages={7619},
  year={1997},
  publisher={APS}
}
@article{10.1021/cm020100z,
  title={Optical properties of inverse opal photonic crystals},
  author={Schroden, Rick C and Al-Daous, Mohammed and Blanford, Christopher F and Stein, Andreas},
  journal={Chemistry of materials},
  volume={14},
  number={8},
  pages={3305--3315},
  year={2002},
  publisher={ACS Publications}
}
@article{10.1002/anie.200900210,
  title={Opals: status and prospects},
  author={Marlow, Frank and Sharifi, Parvin and Brinkmann, Rainer and Mendive, Cecilia},
  journal={Angewandte Chemie International Edition},
  volume={48},
  number={34},
  pages={6212--6233},
  year={2009},
  publisher={Wiley Online Library}
}
@article{10.1016/j.colcom.2019.100219,
  title={Gold nanoparticles deposited on silica microparticles-Electrokinetic characteristics and application in SERS},
  author={Lupa, Dawid and O{\'c}wieja, Magdalena and Piergies, Natalia and Bali{\'s}, Andrzej and Paluszkiewicz, Czes{\l}awa and Adamczyk, Zbigniew},
  journal={Colloid and Interface Science Communications},
  volume={33},
  pages={100219},
  year={2019},
  publisher={Elsevier}
}
@article{10.3390/ijms21218137,
  title={Nanostructured Silica with Anchoring Units: The 2D Solid Solvent for Molecules and Metal Ions},
  author={Laskowska, Magdalena and Pastukh, Oleksandr and Fedorchuk, Andrii and Schabikowski, Mateusz and Kowalczyk, Pawe{\l} and Zalasi{\'n}ski, Marcin and Laskowski, {\L}ukasz},
  journal={International journal of molecular sciences},
  volume={21},
  number={21},
  pages={8137},
  year={2020},
  publisher={MDPI}
}
@article{10.3390/nano9050764,
  title={The Separation of the Mn12 Single-Molecule Magnets onto Spherical Silica Nanoparticles},
  author={Laskowski, Lukasz and Kityk, Iwan and Konieczny, Piotr and Pastukh, Oleksandr and Schabikowski, Mateusz and Laskowska, Magdalena},
  journal={Nanomaterials},
  volume={9},
  number={5},
  pages={764},
  year={2019},
  publisher={MDPI}
}
@article{10.3390/ma13112624,
  title={Magnetic behaviour of Mn12-stearate single-molecule magnets immobilized on the surface of 300 nm spherical silica nanoparticles},
  author={Laskowska, Magdalena and Pastukh, Oleksandr and Konieczny, Piotr and Dulski, Mateusz and Zalsi{\'n}ski, Marcin and Laskowski, Lukasz},
  journal={Materials},
  volume={13},
  number={11},
  pages={2624},
  year={2020},
  publisher={MDPI}
}
@article{10.3390/nano9121730,
  title={How to Control the Distribution of Anchored, Mn12--Stearate, Single-Molecule Magnets},
  author={Laskowska, Magdalena and Pastukh, Oleksandr and Ku{\'z}ma, Dominika and Laskowski, {\L}ukasz},
  journal={Nanomaterials},
  volume={9},
  number={12},
  pages={1730},
  year={2019},
  publisher={MDPI}
}
@article{10.3390/ijms222413289,
  title={Spherical Silica Functionalized by 2-Naphthalene Methanol Luminophores as a Phosphorescence Sensor},
  author={Laskowska, Magdalena and Nowak, Anna and Dulski, Mateusz and Weigl, Peter and Blochowicz, Thomas and Laskowski, {\L}ukasz},
  journal={International Journal of Molecular Sciences},
  volume={22},
  number={24},
  pages={13289},
  year={2021},
  publisher={MDPI}
}
@article{10.3390/ijms24010545,
  title={A Novel Biocidal Nanocomposite: Spherical Silica with Silver Ions Anchored at the Surface},
  author={Laskowska, Magdalena and Kowalczyk, Pawe{\l} and Karczmarska, Agnieszka and Kramkowski, Karol and Wrzosek, Karol and Laskowski, {\L}ukasz},
  journal={International Journal of Molecular Sciences},
  volume={24},
  number={1},
  pages={545},
  year={2023},
  publisher={Multidisciplinary Digital Publishing Institute}
}
@article{10.1016/j.jcis.2020.10.014,
  title={Renaissance of St{\"o}ber method for synthesis of colloidal particles: New developments and opportunities},
  author={Ghimire, Pramila P and Jaroniec, Mietek},
  journal={Journal of Colloid and Interface Science},
  volume={584},
  pages={838--865},
  year={2021},
  publisher={Elsevier}
}
@article{10.1016/j.jcis.2020.10.014,
  title={Renaissance of St{\"o}ber method for synthesis of colloidal particles: New developments and opportunities},
  author={Ghimire, Pramila P and Jaroniec, Mietek},
  journal={Journal of Colloid and Interface Science},
  volume={584},
  pages={838--865},
  year={2021},
  publisher={Elsevier}
}
@article{10.1021/la304855k,
  title={Controlled release of silver nanoparticles from monolayers deposited on PAH covered mica},
  author={O{\'c}wieja, Magdalena and Adamczyk, Zbigniew},
  journal={Langmuir},
  volume={29},
  number={11},
  pages={3546--3555},
  year={2013},
  publisher={ACS Publications}
}
@article{10.1680/si.13.00042,
  title={Monolayers of silver nanoparticles obtained by chemical reduction methods},
  author={O{\'c}wieja, Magdalena and Adamczyk, Zbigniew},
  journal={Surface Innovations},
  volume={2},
  number={3},
  pages={160--172},
  year={2014},
  publisher={Thomas Telford Ltd}
}
@article{10.1016/0022-3093(88)90187-1,
  title={Preparation of monodisperse silica particles: control of size and mass fraction},
  author={Bogush, GH and Tracy, MA and Zukoski Iv, CF},
  journal={Journal of non-crystalline solids},
  volume={104},
  number={1},
  pages={95--106},
  year={1988},
  publisher={Elsevier}
}
@article{10.1007/s11051-016-3691-8,
  title={Facile control of silica nanoparticles using a novel solvent varying method for the fabrication of artificial opal photonic crystals},
  author={Gao, Weihong and Rigout, Muriel and Owens, Huw},
  journal={Journal of Nanoparticle Research},
  volume={18},
  number={12},
  pages={1--10},
  year={2016},
  publisher={Springer}
}
@article{10.1111/ijag.16108,
  title={Systematic preparation of high-quality colloidal silica particles by sol--gel synthesis using reagents at low temperature},
  author={Z{\'a}rate-Reyes, Jos{\'e}-Miguel and Flores-Romero, Erick and Cheang-Wong, Juan-Carlos},
  journal={International Journal of Applied Glass Science},
  volume={13},
  number={1},
  pages={54--62},
  year={2022},
  publisher={Wiley Online Library}
}
@article{10.1049/mnl.2016.0189,
  title={Controlled synthesis of monodisperse silica particles},
  author={Liang, Xiao and Lian, Lixian and Liu, Ying and Kong, Qingquan and Wang, Li},
  journal={Micro \& Nano Letters},
  volume={11},
  number={9},
  pages={532--534},
  year={2016},
  publisher={Wiley Online Library}
}
@article{10.1016/j.colsurfa.2013.09.025,
  title={Stabilization of monodispersed spherical silica particles and their alignment with reduced crack density},
  author={Cho, So-Hye and Park, Su Young and Kim, Chansoo and Choi, Pyuck-Pa and Park, Jong-Ku},
  journal={Colloids and Surfaces A: Physicochemical and Engineering Aspects},
  volume={441},
  pages={354--359},
  year={2014},
  publisher={Elsevier}
}
@article{10.1007/s11696-016-0099-y,
  title={Waste-free synthesis of silica nanospheres and silica nanocoatings from recycled ethanol--ammonium solution},
  author={Cendrowski, Krzysztof and Sikora, Pawel and Horszczaruk, Elzbieta and Mijowska, Ewa},
  journal={Chemical Papers},
  volume={71},
  pages={841--848},
  year={2017},
  publisher={Springer}
}
@article{10.1016/0021-9797(68)90272-5,
title = {Controlled growth of monodisperse silica spheres in the micron size range},
author = {Werner St{\"o}ber and Arthur Fink and Ernst Bohn},
journal = {Journal of Colloid and Interface Science},
volume = {26},
number = {1},
pages = {62-69},
year = {1968},
publisher={Elsevier}
}

@article{ibrahim2012diatomite,
  title={Diatomite ores: Origin, characterization and applications},
  author={Ibrahim, Suzan S},
  journal={Journal of International Environmental Application \& Science},
  volume={7},
  number={1},
  pages={191--199},
  year={2012}
}

@article{de2009silica,
  title={Silica polymorphs, glass and melt: An in situ high temperature XAS study at the Si K-edge},
  author={De Ligny, D and Neuville, DR and Cormier, L and Roux, J and Henderson, GS and Panczer, G and Shoval, S and Flank, A-M and Lagarde, P},
  journal={Journal of non-crystalline solids},
  volume={355},
  number={18-21},
  pages={1099--1102},
  year={2009},
  publisher={Elsevier}
}

@article{li2021coordination,
  title={Coordination environment of Si in calcium silicate hydrates, silicate minerals, and blast furnace slags: A XANES database},
  author={Li, Jiaqi and Zhang, Wenxin and Garbev, Krassimir and Monteiro, Paulo JM},
  journal={Cement and Concrete Research},
  volume={143},
  pages={106376},
  year={2021},
  publisher={Elsevier}
}

@article{khouchaf2005xanes,
  title={XANES, EXAFS and RMN contributions to follow the structural evolution induced by alkali-silica reaction in SiO2 aggregate},
  author={Khouchaf, L and Verstraete, J and Prado, RJ and Tuilier, MH},
  journal={Physica Scripta},
  volume={2005},
  number={T115},
  pages={552},
  year={2005},
  publisher={IOP Publishing}
}

@article{li1994x,
  title={X-ray absorption spectroscopy of silicon dioxide (SiO2) polymorphs: The structural characterization of opal},
  author={Li, Dien and Bancroft, GM and Kasrai, M and Fleet, ME and Secco, RA and Feng, XH and Tan, KH and Yang, BX},
  journal={American Mineralogist},
  volume={79},
  number={7-8},
  pages={622--632},
  year={1994},
  publisher={Mineralogical Society of America}
}

%Mateusz: artykułu z sekcji o FTIR

@article{10.1186/1477-3155-9-59,
  title={Silica nanoparticles for the layer-by-layer assembly of fully electro-active cytochrome c multilayers},
  author={Feifel, Sven C and Lisdat, Fred},
  journal={Journal of nanobiotechnology},
  volume={9},
  number={1},
  pages={1--12},
  year={2011},
  publisher={BioMed Central}
}

@article{10.1007/s10853-006-7327-8,
  title={FTIR spectroscopic study on liquid silica solutions and nanoscale particle size determination},
  author={Osswald, J and Fehr, KT},
  journal={Journal of materials science},
  volume={41},
  pages={1335--1339},
  year={2006},
  publisher={Springer}
}

@article{10.1016/j.matchemphys.2019.02.048,
  title={Investigation of silica polymorphs stratified in siliceous geode using FTIR and XRD methods},
  author={Awadh, Salih Muhammad and Yaseen, Zaher Mundher},
  journal={Materials Chemistry and Physics},
  volume={228},
  pages={45--50},
  year={2019},
  publisher={Elsevier}
}

@article{10.5772/64477,
  title={Fourier transform infrared and Raman characterization of silica-based materials},
  author={Capeletti, Larissa Brentano and Zimnoch, Jo{\~a}o Henrique},
  journal={Applications of molecular spectroscopy to current research in the chemical and biological sciences},
  volume={32},
  pages={137--144},
  year={2016},
  publisher={Intech Rijeka, Croatia}
}

@article{10.1016/j.saa.2011.01.036,
  title={Temperature dependent crystallographic transformations in chalcedony, SiO2, assessed in mid infrared spectroscopy},
  author={Schmidt, Patrick and Fr{\"o}hlich, Fran{\c{c}}ois},
  journal={Spectrochimica Acta Part A: Molecular and Biomolecular Spectroscopy},
  volume={78},
  number={5},
  pages={1476--1481},
  year={2011},
  publisher={Elsevier}
}

@article{10.1016/j.powtec.2012.08.026,
  title={A simple method for synthesis of thermal responsive silica nanoparticle/PNIPAAm hybrids},
  author={Tai, Xiumei and hong Ma, Jing and Du, Zhiping and Wang, Wanxu and Wu, Jianghong},
  journal={Powder technology},
  volume={233},
  pages={47--51},
  year={2013},
  publisher={Elsevier}
}


@article{darragh1976opals,
  title={Opals},
  author={Darragh, PJ and Gaskin, AJ and Sanders, JV},
  journal={Scientific American},
  volume={234},
  number={4},
  pages={84--95},
  year={1976},
  publisher={JSTOR}
}

@article{colvin2001opals,
  title={From opals to optics: Colloidal photonic crystals},
  author={Colvin, Vicki L},
  journal={Mrs Bulletin},
  volume={26},
  number={8},
  pages={637--641},
  year={2001},
  publisher={Cambridge University Press}
}

@article{10.1038/2041151a0,
  title={Colour of precious opal},
  author={Sanders, JV},
  journal={Nature},
  volume={204},
  pages={1151--1153},
  year={1964},
  publisher={Springer},
  doi={10.1038/2041151a0}
}

@article{10.1007/s10971-019-05025-z,
  title={Preparation of monodispersed silica sol with small particle size, narrow size distribution, and high conversion},
  author={Cai, Huafei and Jiang, Yonggang and Li, Liangjun and Feng, Junzong and Feng, Jian},
  journal={Journal of Sol-Gel Science and Technology},
  volume={91},
  pages={44--53},
  year={2019},
  publisher={Springer},
  doi={10.1007/s10971-019-05025-z}
}

@article{10.1021/cm900993b,
  title={Mechanism of formation of uniform-sized silica nanospheres catalyzed by basic amino acids},
  author={Yokoi, Toshiyuki and Wakabayashi, Junji and Otsuka, Yuki and Fan, Wei and Iwama, Marie and Watanabe, Ryota and Aramaki, Kenji and Shimojima, Atsushi and Tatsumi, Takashi and Okubo, Tatsuya},
  journal={Chemistry of Materials},
  volume={21},
  number={15},
  pages={3719--3729},
  year={2009},
  publisher={ACS Publications},
  doi={10.1021/cm900993b}
}

@article{10.1016/j.jcis.2009.09.018,
  title={Bin, Li, MF, Chen, LY, \& Wang, ZS (2010). Preparation of spherical silica particles by St?? ber process with high concentration of tetra-ethylorthosilicate},
  author={Wang, XD and Shen, ZX and Sang, T and Cheng, X},
  journal={Journal of Colloid and Interface Science},
  volume={341},
  number={1},
  pages={23--29},
  doi={10.1016/j.jcis.2009.09.018}
}


@article{10.1007/s10971-009-1958-6,
  title={Synthesis of silica nanoparticles by modified sol--gel process: the effect of mixing modes of the reactants and drying techniques},
  author={Jafarzadeh, M and Rahman, IA and Sipaut, Coswald Stephen},
  journal={Journal of Sol-Gel Science and Technology},
  volume={50},
  pages={328--336},
  year={2009},
  publisher={Springer},
  doi={10.1007/s10971-009-1958-6}
}
@article{10.1038/nmeth.2089,
  title={NIH Image to ImageJ: 25 years of image analysis},
  author={Schneider, Caroline A and Rasband, Wayne S and Eliceiri, Kevin W},
  journal={Nature methods},
  volume={9},
  number={7},
  pages={671--675},
  year={2012},
  publisher={Nature Publishing Group},
  doi={10.1038/nmeth.2089}
}

@article{brunauer1956surface,
  title={The surface energies of amorphous silica and hydrous amorphous silica},
  author={Brunauer, Stephen and Kantro, DL and Weise, CH},
  journal={Canadian Journal of Chemistry},
  volume={34},
  number={10},
  pages={1483--1496},
  year={1956},
  publisher={NRC Research Press Ottawa, Canada}
}

@misc{silica2012mak,
  title={Silica, Amorphous, MAK Value Documentation, 1991},
  journal={The MAKCollection for Occupational Health and Safety (eds and). doi},
  volume={10},
  number={3527600418},
    doi={10.1002/3527600418.mb763186e0002}
  year={2012}
}

@article{vis2018non,
  title={Non-functionalized ultrasmall silica nanoparticles directly and size-selectively activate T cells},
  author={Vis, Bradley and Hewitt, Rachel E and Faria, Nuno and Bastos, Carlos and Chappell, Helen and Pele, Laetitia and Jugdaohsingh, Ravin and Kinrade, Stephen D and Powell, Jonathan J},
  journal={ACS nano},
  volume={12},
  number={11},
  pages={10843--10854},
  year={2018},
  publisher={ACS Publications}
}

@article{karpov2005intrinsic,
  title={The intrinsic structure of spherical particles of opal},
  author={Karpov, IA and Samarov, EN and Masalov, VM and Bozhko, SI and Emel’chenko, GA},
  journal={Physics of the Solid State},
  volume={47},
  pages={347--351},
  year={2005},
  publisher={Springer}
}

@article{laskowska2020nanostructured,
  title={Nanostructured Silica with Anchoring Units: The 2D Solid Solvent for Molecules and Metal Ions},
  author={Laskowska, Magdalena and Pastukh, Oleksandr and Fedorchuk, Andrii and Schabikowski, Mateusz and Kowalczyk, Pawe{\l} and Zalasi{\'n}ski, Marcin and Laskowski, {\L}ukasz},
  journal={International Journal of Molecular Sciences},
  volume={21},
  number={21},
  pages={8137},
  year={2020},
  publisher={MDPI}
}

@book{giacovazzo2002fundamentals,
  title={Fundamentals of crystallography},
  author={Giacovazzo, Carmelo},
  volume={7},
  year={2002},
  publisher={Oxford university press, USA}
}

@book{sands1993introduction,
  title={Introduction to crystallography},
  author={Sands, Donald E},
  year={1993},
  publisher={Courier Corporation}
}

@article{de1987x,
  title={X-ray diffraction and 29 Si magic-angle-spinning NMR of opals; incoherent long-and short-range order in opal-CT},
  author={De Jong, BHWS and Van Hoek, J and Veeman, WS and Manson, DV},
  journal={American Mineralogist},
  volume={72},
  number={11-12},
  pages={1195--1203},
  year={1987},
  publisher={Mineralogical Society of America}
}

@article{mitran2021review,
  title={A review of composite phase change materials based on porous silica nanomaterials for latent heat storage applications},
  author={Mitran, Raul-Augustin and Ioni{\c{t}}ǎ, Simona and Lincu, Daniel and Berger, Daniela and Matei, Cristian},
  journal={Molecules},
  volume={26},
  number={1},
  pages={241},
  year={2021},
  publisher={MDPI}
}

@article{masalov2011mechanism,
  title={Mechanism of formation and nanostructure of St{\"o}ber silica particles},
  author={Masalov, VM and Sukhinina, NS and Kudrenko, EA and Emelchenko, GA},
  journal={Nanotechnology},
  volume={22},
  number={27},
  pages={275718},
  year={2011},
  publisher={IOP Publishing}
}

@article{bardestani2019experimental,
  title={Experimental methods in chemical engineering: specific surface area and pore size distribution measurements—BET, BJH, and DFT},
  author={Bardestani, Raoof and Patience, Gregory S and Kaliaguine, Serge},
  journal={The Canadian Journal of Chemical Engineering},
  volume={97},
  number={11},
  pages={2781--2791},
  year={2019},
  publisher={Wiley Online Library}
}

@article{jesionowski2010influence,
  title={Influence of selected alkoxysilanes on dispersive properties and surface chemistry of spherical silica precipitated in emulsion media},
  author={Jesionowski, Teofil and Ciesielczyk, Filip and Krysztafkiewicz, Andrzej},
  journal={Materials Chemistry and Physics},
  volume={119},
  number={1-2},
  pages={65--74},
  year={2010},
  publisher={Elsevier}
}

@article{bibent2013,
author = {Bibent, Nicolas and Charpentier, Thibault and Devautour-Vinot, Sabine and Mehdi, Ahmad and Gaveau, Philippe and Henn, FranĂ§ois and Silly, Gilles},
title = {Solid-State NMR Spectroscopic Studies of Propylphosphonic Acid Functionalized SBA-15 Mesoporous Silica: Characterization of Hydrogen-Bonding Interactions},
journal = {European Journal of Inorganic Chemistry},
volume = {2013},
number = {13},
pages = {2350-2361},
keywords = {Mesoporous materials, Adsorption, Phosphonic acid, Hydrogen bonds, NMR spectroscopy},
doi = {https://doi.org/10.1002/ejic.201201404},
url = {https://chemistry-europe.onlinelibrary.wiley.com/doi/abs/10.1002/ejic.201201404},
eprint = {https://chemistry-europe.onlinelibrary.wiley.com/doi/pdf/10.1002/ejic.201201404},
year = {2013}
}

@article{ravel2005athena,
  title={ATHENA, ARTEMIS, HEPHAESTUS: data analysis for X-ray absorption spectroscopy using IFEFFIT},
  author={Ravel, Bruce and Newville, MATHENA},
  journal={Journal of synchrotron radiation},
  volume={12},
  number={4},
  pages={537--541},
  year={2005},
  publisher={International Union of Crystallography}
}

@article{asakura2014local,
  title={Local structure and La L1 and L3-edge XANES spectra of lanthanum complex oxides},
  author={Asakura, Hiroyuki and Shishido, Tetsuya and Teramura, Kentaro and Tanaka, Tsunehiro},
  journal={Inorganic Chemistry},
  volume={53},
  number={12},
  pages={6048--6053},
  year={2014},
  publisher={ACS Publications}
}

@article{baig2017synthesis,
  title={Synthesis and characterization of thin film nanocomposite membranes incorporated with surface functionalized Silicon nanoparticles for improved water vapor permeation performance},
  author={Baig, Muhammad Irshad and Ingole, Pravin G and Choi, Won Kil and Jeon, Jae-deok and Jang, Boyun and Moon, Jong Ho and Lee, Hyung Keun},
  journal={Chemical Engineering Journal},
  volume={308},
  pages={27--39},
  year={2017},
  publisher={Elsevier}
}

@article{singh2019nanosilica,
  title={Nanosilica: Recent progress in synthesis, functionalization, biocompatibility, and biomedical applications},
  author={Singh, Priti and Srivastava, Sameer and Singh, Sunil Kumar},
  journal={ACS Biomaterials Science \& Engineering},
  volume={5},
  number={10},
  pages={4882--4898},
  year={2019},
  publisher={ACS Publications}
}
