# Supplementary material for: Synthetic Opals or Versatile Nanotools—A One-Step Synthesis of Uniform Spherical Silica Particles
Source: Int J Mol Sci. 2023 Sep 5;24(18):13693. doi: 10.3390/ijms241813693 (PMC10530679; doi:10.3390/ijms241813693)
Supplement: Supplementary file 1 [file ijms-24-13693-s001.zip › ijms-2542640-supplementary.aux]

\relax 
\providecommand\hyper@newdestlabel[2]{}
\bibstyle{Definitions/mdpi}
\providecommand\HyperFirstAtBeginDocument{\AtBeginDocument}
\HyperFirstAtBeginDocument{\ifx\hyper@anchor\@undefined
\global\let\oldcontentsline\contentsline
\gdef\contentsline#1#2#3#4{\oldcontentsline{#1}{#2}{#3}}
\global\let\oldnewlabel\newlabel
\gdef\newlabel#1#2{\newlabelxx{#1}#2}
\gdef\newlabelxx#1#2#3#4#5#6{\oldnewlabel{#1}{{#2}{#3}}}
\AtEndDocument{\ifx\hyper@anchor\@undefined
\let\contentsline\oldcontentsline
\let\newlabel\oldnewlabel
\fi}
\fi}
\global\let\hyper@last\relax 
\gdef\HyperFirstAtBeginDocument#1{#1}
\providecommand\HyField@AuxAddToFields[1]{}
\providecommand\HyField@AuxAddToCoFields[2]{}
\providecommand*\new@tpo@label[2]{}
\citation{10.1007/s11051-016-3691-8}
\citation{10.1111/ijag.16108}
\citation{10.1016/0021-9797(68)90272-5}
\citation{10.1016/0021-9797(68)90272-5}
\citation{10.1016/0021-9797(68)90272-5}
\newmarginnote{note.1.1}{{1}{10945661sp}}
\@writefile{toc}{\contentsline {section}{\numberline {1}Synthesis procedures: detailed description}{1}{section.1}\protected@file@percent }
\@writefile{toc}{\contentsline {subsection}{\numberline {1.1}Synthesis procedures: A-T}{1}{subsection.1.1}\protected@file@percent }
\@writefile{toc}{\contentsline {subsection}{\numberline {1.2}Synthesis procedures: B-T}{1}{subsection.1.2}\protected@file@percent }
\citation{10.1016/0021-9797(68)90272-5}
\citation{10.1111/ijag.16108}
\@writefile{toc}{\contentsline {subsection}{\numberline {1.3}Synthesis procedures: C-T}{2}{subsection.1.3}\protected@file@percent }
\@writefile{toc}{\contentsline {subsection}{\numberline {1.4}Synthesis procedures: D-T}{2}{subsection.1.4}\protected@file@percent }
\@writefile{toc}{\contentsline {section}{\numberline {2}Microscopic images of obtained samples}{2}{section.2}\protected@file@percent }
\@writefile{lof}{\contentsline {figure}{\numberline {S1}{\ignorespaces SEM microphotographs of samples A-30, A-60, A-70, B-60, B-80, C-40, C-60, C-70, C-80, D-30, and D-50, D-60, D-70 and D-80. \relax }}{3}{figure.caption.1}\protected@file@percent }
\providecommand*\caption@xref[2]{\@setref\relax\@undefined{#1}}
\newlabel{fig:SEM}{{S1}{3}{SEM microphotographs of samples A-30, A-60, A-70, B-60, B-80, C-40, C-60, C-70, C-80, D-30, and D-50, D-60, D-70 and D-80. \relax }{figure.caption.1}{}}
\newlabel{fig:SEM@cref}{{[figure][1][]S1}{[1][2][]3}}
\bibcite{10.1007/s11051-016-3691-8}{{1}{}{{}}{{}}}
\bibcite{10.1111/ijag.16108}{{2}{}{{}}{{}}}
\bibcite{10.1016/0021-9797(68)90272-5}{{3}{}{{}}{{}}}
\@writefile{toc}{\contentsline {section}{\numberline {3}References}{4}{section.3}\protected@file@percent }
\newlabel{LastPage}{{}{4}{}{page.4}{}}
\xdef\lastpage@lastpage{4}
\xdef\lastpage@lastpageHy{4}
\providecommand\NAT@force@numbers{}\NAT@force@numbers
\expandafter\ifx\csname c@page@totc\endcsname\relax\newcounter{page@totc}\fi\setcounter{page@totc}{5}
