# Supplementary material for: Synthetic Opals or Versatile Nanotools—A One-Step Synthesis of Uniform Spherical Silica Particles
Source: Int J Mol Sci. 2023 Sep 5;24(18):13693. doi: 10.3390/ijms241813693 (PMC10530679; doi:10.3390/ijms241813693)
Supplement: Supplementary file 1 [file ijms-24-13693-s001.zip › ijms-2542640-supplementary.out]

\BOOKMARK [1][]{section.1}{\376\377\000S\000y\000n\000t\000h\000e\000s\000i\000s\000\040\000p\000r\000o\000c\000e\000d\000u\000r\000e\000s\000:\000\040\000d\000e\000t\000a\000i\000l\000e\000d\000\040\000d\000e\000s\000c\000r\000i\000p\000t\000i\000o\000n}{}% 1
\BOOKMARK [2][]{subsection.1.1}{\376\377\000S\000y\000n\000t\000h\000e\000s\000i\000s\000\040\000p\000r\000o\000c\000e\000d\000u\000r\000e\000s\000:\000\040\000A\000-\000T}{section.1}% 2
\BOOKMARK [2][]{subsection.1.2}{\376\377\000S\000y\000n\000t\000h\000e\000s\000i\000s\000\040\000p\000r\000o\000c\000e\000d\000u\000r\000e\000s\000:\000\040\000B\000-\000T}{section.1}% 3
\BOOKMARK [2][]{subsection.1.3}{\376\377\000S\000y\000n\000t\000h\000e\000s\000i\000s\000\040\000p\000r\000o\000c\000e\000d\000u\000r\000e\000s\000:\000\040\000C\000-\000T}{section.1}% 4
\BOOKMARK [2][]{subsection.1.4}{\376\377\000S\000y\000n\000t\000h\000e\000s\000i\000s\000\040\000p\000r\000o\000c\000e\000d\000u\000r\000e\000s\000:\000\040\000D\000-\000T}{section.1}% 5
\BOOKMARK [1][]{section.2}{\376\377\000M\000i\000c\000r\000o\000s\000c\000o\000p\000i\000c\000\040\000i\000m\000a\000g\000e\000s\000\040\000o\000f\000\040\000o\000b\000t\000a\000i\000n\000e\000d\000\040\000s\000a\000m\000p\000l\000e\000s}{}% 6
\BOOKMARK [1][]{section.3}{\376\377\000R\000e\000f\000e\000r\000e\000n\000c\000e\000s}{}% 7
