# Supplementary material for: Synthetic Opals or Versatile Nanotools—A One-Step Synthesis of Uniform Spherical Silica Particles
Source: Int J Mol Sci. 2023 Sep 5;24(18):13693. doi: 10.3390/ijms241813693 (PMC10530679; doi:10.3390/ijms241813693)
Supplement: Supplementary file 1 [file ijms-24-13693-s001.zip › ijms-2542640-supplementary.tex]

%  LaTeX support: latex@mdpi.com 
%  For support, please attach all files needed for compiling as well as the log file, and specify your operating system, LaTeX version, and LaTeX editor.

%=================================================================
\documentclass[ijms,supfile,accept,pdftex,moreauthors]{Definitions/mdpi} 

%--------------------
% Class Options:
%--------------------
%----------
% journal
%----------
% Choose between the following MDPI journals:
% acoustics, actuators, addictions, admsci, adolescents, aerobiology, aerospace, agriculture, agriengineering, agrochemicals, agronomy, ai, air, algorithms, allergies, alloys, analytica, analytics, anatomia, animals, antibiotics, antibodies, antioxidants, applbiosci, appliedchem, appliedmath, applmech, applmicrobiol, applnano, applsci, aquacj, architecture, arm, arthropoda, arts, asc, asi, astronomy, atmosphere, atoms, audiolres, automation, axioms, bacteria, batteries, bdcc, behavsci, beverages, biochem, bioengineering, biologics, biology, biomass, biomechanics, biomed, biomedicines, biomedinformatics, biomimetics, biomolecules, biophysica, biosensors, biotech, birds, bloods, blsf, brainsci, breath, buildings, businesses, cancers, carbon, cardiogenetics, catalysts, cells, ceramics, challenges, chemengineering, chemistry, chemosensors, chemproc, children, chips, cimb, civileng, cleantechnol, climate, clinpract, clockssleep, cmd, coasts, coatings, colloids, colorants, commodities, compounds, computation, computers, condensedmatter, conservation, constrmater, cosmetics, covid, crops, cryptography, crystals, csmf, ctn, curroncol, cyber, dairy, data, ddc, dentistry, dermato, dermatopathology, designs, devices, diabetology, diagnostics, dietetics, digital, disabilities, diseases, diversity, dna, drones, dynamics, earth, ebj, ecologies, econometrics, economies, education, ejihpe, electricity, electrochem, electronicmat, electronics, encyclopedia, endocrines, energies, eng, engproc, entomology, entropy, environments, environsciproc, epidemiologia, epigenomes, est, fermentation, fibers, fintech, fire, fishes, fluids, foods, forecasting, forensicsci, forests, foundations, fractalfract, fuels, future, futureinternet, futurepharmacol, futurephys, futuretransp, galaxies, games, gases, gastroent, gastrointestdisord, gels, genealogy, genes, geographies, geohazards, geomatics, geosciences, geotechnics, geriatrics, grasses, gucdd, hazardousmatters, healthcare, hearts, hemato, hematolrep, heritage, higheredu, highthroughput, histories, horticulturae, hospitals, humanities, humans, hydrobiology, hydrogen, hydrology, hygiene, idr, ijerph, ijfs, ijgi, ijms, ijns, ijpb, ijtm, ijtpp, ime, immuno, informatics, information, infrastructures, inorganics, insects, instruments, inventions, iot, j, jal, jcdd, jcm, jcp, jcs, jcto, jdb, jeta, jfb, jfmk, jimaging, jintelligence, jlpea, jmmp, jmp, jmse, jne, jnt, jof, joitmc, jor, journalmedia, jox, jpm, jrfm, jsan, jtaer, jvd, jzbg, kidneydial, kinasesphosphatases, knowledge, land, languages, laws, life, liquids, literature, livers, logics, logistics, lubricants, lymphatics, machines, macromol, magnetism, magnetochemistry, make, marinedrugs, materials, materproc, mathematics, mca, measurements, medicina, medicines, medsci, membranes, merits, metabolites, metals, meteorology, methane, metrology, micro, microarrays, microbiolres, micromachines, microorganisms, microplastics, minerals, mining, modelling, molbank, molecules, mps, msf, mti, muscles, nanoenergyadv, nanomanufacturing,\gdef\@continuouspages{yes}} nanomaterials, ncrna, ndt, network, neuroglia, neurolint, neurosci, nitrogen, notspecified, %%nri, nursrep, nutraceuticals, nutrients, obesities, oceans, ohbm, onco, %oncopathology, optics, oral, organics, organoids, osteology, oxygen, parasites, parasitologia, particles, pathogens, pathophysiology, pediatrrep, pharmaceuticals, pharmaceutics, pharmacoepidemiology,\gdef\@ISSN{2813-0618}\gdef\@continuous pharmacy, philosophies, photochem, photonics, phycology, physchem, physics, physiologia, plants, plasma, platforms, pollutants, polymers, polysaccharides, poultry, powders, preprints, proceedings, processes, prosthesis, proteomes, psf, psych, psychiatryint, psychoactives, publications, quantumrep, quaternary, qubs, radiation, reactions, receptors, recycling, regeneration, religions, remotesensing, reports, reprodmed, resources, rheumato, risks, robotics, ruminants, safety, sci, scipharm, sclerosis, seeds, sensors, separations, sexes, signals, sinusitis, skins, smartcities, sna, societies, socsci, software, soilsystems, solar, solids, spectroscj, sports, standards, stats, std, stresses, surfaces, surgeries, suschem, sustainability, symmetry, synbio, systems, targets, taxonomy, technologies, telecom, test, textiles, thalassrep, thermo, tomography, tourismhosp, toxics, toxins, transplantology, transportation, traumacare, traumas, tropicalmed, universe, urbansci, uro, vaccines, vehicles, venereology, vetsci, vibration, virtualworlds, viruses, vision, waste, water, wem, wevj, wind, women, world, youth, zoonoticdis 
% For posting an early version of this manuscript as a preprint, you may use "preprints" as the journal. Changing "submit" to "accept" before posting will remove line numbers.

%---------
% article
%---------
% The default type of manuscript is "article", but can be replaced by: 
% abstract, addendum, article, book, bookreview, briefreport, casereport, comment, commentary, communication, conferenceproceedings, correction, conferencereport, entry, expressionofconcern, extendedabstract, datadescriptor, editorial, essay, erratum, hypothesis, interestingimage, obituary, opinion, projectreport, reply, retraction, review, perspective, protocol, shortnote, studyprotocol, systematicreview, supfile, technicalnote, viewpoint, guidelines, registeredreport, tutorial
% supfile = supplementary materials

%----------
% submit
%----------
% The class option "submit" will be changed to "accept" by the Editorial Office when the paper is accepted. This will only make changes to the frontpage (e.g., the logo of the journal will get visible), the headings, and the copyright information. Also, line numbering will be removed. Journal info and pagination for accepted papers will also be assigned by the Editorial Office.

%------------------
% moreauthors
%------------------
% If there is only one author the class option oneauthor should be used. Otherwise use the class option moreauthors.

%---------
% pdftex
%---------
% The option pdftex is for use with pdfLaTeX. Remove "pdftex" for (1) compiling with LaTeX & dvi2pdf (if eps figures are used) or for (2) compiling with XeLaTeX.

%=================================================================
% MDPI internal commands - do not modify
\firstpage{1} 
\makeatletter 
\setcounter{page}{\@firstpage} 
\makeatother
\pubvolume{24}
\issuenum{18}
\articlenumber{13693}
\pubyear{2023}
\copyrightyear{2023}
%\externaleditor{Academic Editor: Firstname Lastname}
\datereceived{ } 
\daterevised{ } % Comment out if no revised date
\dateaccepted{ } 
\datepublished{ } 
%\datecorrected{} % For corrected papers: "Corrected: XXX" date in the original paper.
%\dateretracted{} % For corrected papers: "Retracted: XXX" date in the original paper.
\hreflink{https://doi.org/10.3390/ijms241813693} % If needed use \linebreak
%\doinum{}
%\pdfoutput=1 % Uncommented for upload to arXiv.org

%=================================================================
% Add packages and commands here. The following packages are loaded in our class file: fontenc, inputenc, calc, indentfirst, fancyhdr, graphicx, epstopdf, lastpage, ifthen, float, amsmath, amssymb, lineno, setspace, enumitem, mathpazo, booktabs, titlesec, etoolbox, tabto, xcolor, colortbl, soul, multirow, microtype, tikz, totcount, changepage, attrib, upgreek, array, tabularx, pbox, ragged2e, tocloft, marginnote, marginfix, enotez, amsthm, natbib, hyperref, cleveref, scrextend, url, geometry, newfloat, caption, draftwatermark, seqsplit
% cleveref: load \crefname definitions after \begin{document}

%=================================================================
% Please use the following mathematics environments: Theorem, Lemma, Corollary, Proposition, Characterization, Property, Problem, Example, ExamplesandDefinitions, Hypothesis, Remark, Definition, Notation, Assumption
%% For proofs, please use the proof environment (the amsthm package is loaded by the MDPI class).

%=================================================================
% Full title of the paper (Capitalized)
\Title{Synthetic Opals or Versatile Nanotools---A One-Step Synthesis of Uniform Spherical Silica~Particles}

% MDPI internal command: Title for citation in the left column
\TitleCitation{Synthetic opals or versatile nanotools}

% Author Orchid ID: enter ID or remove command
\newcommand{\orcidauthorA}{0000-0001-9106-9756} %Magdalena Laskowska
\newcommand{\orcidauthorB}{0000-0001-5121-5368} %Agnieszka Karczmarska
\newcommand{\orcidauthorC}{0000-0002-8166-855X} %Mateusz Schabikowski
\newcommand{\orcidauthorD}{0000-0002-8718-998X} %Michał Adamek
\newcommand{\orcidauthorE}{0000-0003-2660-8105} %Alexey Maximienko
\newcommand{\orcidauthorF}{0000-0002-4988-130X} %Katarzyna Pawlik
\newcommand{\orcidauthorG}{0000-0001-9912-7973} %Oliwia Kowalska
\newcommand{\orcidauthorH}{0000-0003-2426-3916} %Lukasz Laskowski
\newcommand{\orcidauthorI}{0000-0001-9303-3028} %Zbyszek Olejniczak

% Authors, for the paper (add full first names)
\Author{Magdalena Laskowska $^{1}$\orcidA{}, Agnieszka Karczmarska $^{1}$\orcidB{}, Mateusz Schabikowski $^{1}$\orcidC{}, Michał Adamek $^{1}$\orcidD{}, \linebreak Alexey Maximenko $^{2}$\orcidE{}, Katarzyna Pawlik $^{3}$\orcidF{}, Oliwia Kowalska $^{4}$\orcidG{}, Zbigniew Olejniczak $^{1}$\orcidI{} \linebreak and Łukasz Laskowski $^{1,}$*\orcidH{}}

%\longauthorlist{yes}

% MDPI internal command: Authors, for metadata in PDF
\AuthorNames{Magdalena Laskowska, Agnieszka Karczmarska, Mateusz Schabikowski, Michał Adamek, Alexey Maximienko, Katarzyna Pawlik, Oliwia Kowalska, Zbigniew Olejniczak, and Łukasz Laskowski}

% MDPI internal command: Authors, for citation in the left column
\AuthorCitation{Laskowska, M; Karczmarska, A; Mateusz Schabikowski, M; Adamek, M; Maximienko, A; Pawlik, K; Kowalska, O; Olejniczak, Z; Laskowski Ł.}
% If this is a Chicago style journal: Lastname, Firstname, Firstname Lastname, and Firstname Lastname.

% Affiliations / Addresses (Add [1] after \address if there is only one affiliation.)
\address{%
$^{1}$ \quad Institute of Nuclear Physics Polish Academy of Sciences; lukasz.laskowski@ifj.edu.pl\\
$^{2}$ \quad Solaris National Synchrotron Radiation Centre, Jagiellonian University; alexey.maximenko@uj.edu.pl\\
$^{3}$ \quad Faculty of Production Engineering and Materials Technology, Częstochowa University of Technology; katarzyna.pawlik@pcz.pl\\
$^{4}$ \quad Jerzy Haber Institute of Catalysis and Surface Chemistry, Polish Academy of Sciences; oliwia.kowalska@ikifp.edu.pl}

% Contact information of the corresponding author
\corres{Correspondence: lukasz.laskowski@ifj.edu.pl (Ł.L.)}

% Current address and/or shared authorship
%\firstnote{Current address: Affiliation 3.} 
%\secondnote{These authors contributed equally to this work.}
% The commands \thirdnote{} till \eighthnote{} are available for further notes

%\simplesumm{} % Simple summary

%\conference{} % An extended version of a conference paper

% Abstract (Do not insert blank lines, i.e. \\) 
\abstract{}

% Keywords
\keyword{} 

% The fields PACS, MSC, and JEL may be left empty or commented out if not applicable
%\PACS{J0101}
%\MSC{}
%\JEL{}

%%%%%%%%%%%%%%%%%%%%%%%%%%%%%%%%%%%%%%%%%%
% Only for the journal Diversity
%\LSID{\url{http://}}

%%%%%%%%%%%%%%%%%%%%%%%%%%%%%%%%%%%%%%%%%%
% Only for the journal Applied Sciences
%\featuredapplication{Authors are encouraged to provide a concise description of the specific application or a potential application of the work. This section is not mandatory.}
%%%%%%%%%%%%%%%%%%%%%%%%%%%%%%%%%%%%%%%%%%

%%%%%%%%%%%%%%%%%%%%%%%%%%%%%%%%%%%%%%%%%%
% Only for the journal Data
%\dataset{DOI number or link to the deposited data set if the data set is published separately. If the data set shall be published as a supplement to this paper, this field will be filled by the journal editors. In this case, please submit the data set as a supplement.}
%\datasetlicense{License under which the data set is made available (CC0, CC-BY, CC-BY-SA, CC-BY-NC, etc.)}

%%%%%%%%%%%%%%%%%%%%%%%%%%%%%%%%%%%%%%%%%%
% Only for the journal Toxins
%\keycontribution{The breakthroughs or highlights of the manuscript. Authors can write one or two sentences to describe the most important part of the paper.}

%%%%%%%%%%%%%%%%%%%%%%%%%%%%%%%%%%%%%%%%%%
% Only for the journal Encyclopedia
%\encyclopediadef{For entry manuscripts only: please provide a brief overview of the entry title instead of an abstract.}

%%%%%%%%%%%%%%%%%%%%%%%%%%%%%%%%%%%%%%%%%%
% Only for the journal Advances in Respiratory Medicine
%\addhighlights{yes}
%\renewcommand{\addhighlights}{%

%\noindent This is an obligatory section in “Advances in Respiratory Medicine”, whose goal is to increase the discoverability and readability of the article via search engines and other scholars. Highlights should not be a copy of the abstract, but a simple text allowing the reader to quickly and simplified find out what the article is about and what can be cited from it. Each of these parts should be devoted up to 2~bullet points.\vspace{3pt}\\
%\textbf{What are the main findings?}
% \begin{itemize}[labelsep=2.5mm,topsep=-3pt]
% \item First bullet.
% \item Second bullet.
% \end{itemize}\vspace{3pt}
%\textbf{What is the implication of the main finding?}
% \begin{itemize}[labelsep=2.5mm,topsep=-3pt]
% \item First bullet.
% \item Second bullet.
% \end{itemize}
%}

%%%%%%%%%%%%%%%%%%%%%%%%%%%%%%%%%%%%%%%%%%
\begin{document}

%%%%%%%%%%%%%%%%%%%%%%%%%%%%%%%%%%%%%%%%%%
\section{Synthesis procedures: detailed description}

Four series of samples are presented, each prepared for T temperatures ranging from 30 to 80$^\circ$C in 10$^\circ$C. The first three series of samples, designated A-T, B-T, and C-T, were prepared based on the procedure of Gao et al. \cite{10.1007/s11051-016-3691-8}. In this case, the ratio of  TEOS, NH$_{3}$ and H$_{2}$O was kept constant. A-T was the starting point with the amount of solvent (ethanol) adjusted so that TEOS/NH3/H\textsubscript{2}O concentrations were 0.19 M, 0.36 M, and 3.3 M, respectively.

In the B-T and C-T series, we kept this ratio but modified the amount of solvent (ethanol). In all three series, the ratio of TEOS to ammonia was constant at 1:1.91.

The fourth and final series of samples, designated D-T, was made according to the procedure provided by Z{\'a}rate-Reyes et al. \cite{10.1111/ijag.16108}. The concentrations of TEOS, NH\textsubscript{3}, and H\textsubscript{2}O were 0.23 M, 1.01 M, and 18.43 M. Compared to the other series, the ratio of ammonia to TEOS was more than doubled and was 1:4.38.


\subsection{Synthesis procedures: A-T}

A-T series of silica nanospheres were prepared based on St{\"o}ber's method, modified by Gao's (the "G" procedure) \cite{10.1016/0021-9797(68)90272-5}. Samples were synthesized in a water bath, ranging from 30 to 80 every 10$^{\circ}$C. First, a solution of 62 ml of ethanol (99.7\%), 1.5 ml of deionized water, and 4 ml of ammonia (25\% in H\textsubscript{2}O) were stirred vigorously with a PTFE magnetic stirrer in a 100 ml round-bottom flask, close with a reflux cooler. When the mixture reached the desired temperature, 3 ml of TEOS was added to the solution. In the case of the A-T series, the opalescence of the mixture was observed after 9 to 30 min, depending on the synthesis temperature. When the solution had a turbid white color, indicating the formation of silica nanospheres, we considered that the reaction had begun. Counting from this time, we keep the reaction for two hours. After completion of the reaction, the samples were centrifuged and washed with ethanol (the procedure was repeated three times). For spheres above 100 nm, the rotation rate was 6 000 rpm, at the temperature of 14$^\circ$C and time from 5-15 min. For spheres below 100 nm, it was 18 000 rpm at the temperature of -2$^\circ$C and a time of 15-30 min.  After the last centrifugation, the silica particles were dried in an oven at 80$^\circ$C overnight before characterization.

\subsection{Synthesis procedures: B-T}

B-T series of silica nanospheres were prepared based on modified Stober's method \cite{10.1016/0021-9797(68)90272-5} - Gao's "e" procedure. The syntheses were performed in a water bath over a temperature range of 30 to 80 every 10$^{\circ}$C. Solution of 41,5 ml of ethanol (99.7\%), 1.5 ml of deionized water, and 4 ml of ammonia (25\% in H\textsubscript{2}O) were stirred. When the mixture reached the desired temperature, 3 ml of TEOS was added to the solution. In the case of the B-T series, the opalescence of the mixture was observed after 4 to 16 min, depending on the synthesis temperature. When the solution had a turbid white color, indicating the formation of silica nanospheres, we considered that the reaction had begun. Counting from this time, we keep the reaction for two hours. From this time, the rest of the procedure was carried out in the same way as for the case abovementioned synthesis.

\subsection{Synthesis procedures: C-T}

C-T series of silica nanospheres were prepared based on Stober's method \cite{10.1016/0021-9797(68)90272-5} - Gao's "a" procedure. Samples were synthesized in a water bath in the temperature range from 30 to 80 every 10$^{\circ}$C. Solution of 41 ml of ethanol (99.7\%), 3 ml of deionized water, and 8 ml of ammonia (25\% in H\textsubscript{2}O) were stirred. When the mixture reached the desired temperature, 6 ml of TEOS was added to the solution. In the case of the C-T series, the opalescence of the mixture was observed after 1 to 2 min, depending on the synthesis temperature. When the solution had a turbid white color, indicating the formation of silica nanospheres, we considered that the reaction had begun. Counting from this time, we keep the reaction for two hours. From this time, the rest of the procedure was carried out in the same way as for the case abovementioned synthesis.

\subsection{Synthesis procedures: D-T}

D-T series of silica nanospheres were prepared based on Stober's method \cite{10.1016/0021-9797(68)90272-5}, modified by Z{\'a}rate-Reyes et al. \cite{10.1111/ijag.16108}. Samples were synthesized in a water bath in the temperature range from 30 to 80 every 10$^{\circ}$C. First, a solution of 40 ml of ethanol (99.7\%), 16 ml of deionized water, and 11 ml of ammonia (25\% in H\textsubscript{2}O) were stirred vigorously with a PTFE magnetic stirrer in a 100 ml round-bottom flask, close with a reflux cooler. When the mixture reached the desired temperature, 3,6 ml of TEOS was added to the solution. In the D-T series case, the mixture's opalescence was observed after less than 1 min for all syntheses. When the solution had a turbid white color, indicating the formation of silica nanospheres, we considered that the reaction had begun. Counting from this time, we keep the reaction for two hours. From this time, the rest of the procedure was carried out in the same way as for the case abovementioned synthesis.

\section{Microscopic images of obtained samples}
We present SEM images of samples not shown in the main text in Figure \ref{fig:SEM}.

\begin{figure}[H]
	\centerline{\includegraphics[width=12cm]{Figures/SEM/SEM-SI.pdf}}
	\caption{SEM microphotographs of samples A-30, A-60, A-70, B-60, B-80, C-40, C-60, C-70, C-80, D-30, and D-50, D-60, D-70 and D-80. 
}
	\label{fig:SEM}
\end{figure}

\newpage

\abbreviations{Abbreviations}{
The following abbreviations are used in this manuscript:\\

\noindent 
\begin{tabular}{@{}ll}
DLS & Dynamic Light Scattering\\
SEM & Scanning electron microscopy\\
TEM & Transmission electron microscopy\\
MAS-NMR & magic-angle spinning nuclear magnetic resonance \\
TEOS & tetraethylorthosilicate\\
\end{tabular}
}

%%%%%%%%%%%%%%%%%%%%%%%%%%%%%%%%%%%%%%%%%%
%% Optional
%\appendixtitles{no} % Leave argument "no" if all appendix headings stay EMPTY (then no dot is printed after "Appendix A"). If the appendix sections contain a heading then change the argument to "yes".
%\appendixstart
%\appendix
%\section[\appendixname~\thesection]{}
%\subsection[\appendixname~\thesubsection]{}
%The appendix is an optional section that can contain details and data supplemental to the main text---for example, explanations of experimental details that would disrupt the flow of the main text but nonetheless remain crucial to understanding and reproducing the research shown; figures of replicates for experiments of which representative data are shown in the main text can be added here if brief, or as Supplementary Data. Mathematical proofs of results not central to the paper can be added as an appendix.


%\section[\appendixname~\thesection]{}
%All appendix sections must be cited in the main text. In the appendices, Figures, Tables, etc. should be labeled, starting with ``A''---e.g., Figure A1, Figure A2, etc.

%%%%%%%%%%%%%%%%%%%%%%%%%%%%%%%%%%%%%%%%%%
\begin{adjustwidth}{-\extralength}{0cm}
%\printendnotes[custom] % Un-comment to print a list of endnotes


% Please provide either the correct journal abbreviation (e.g. according to the “List of Title Word Abbreviations” http://www.issn.org/services/online-services/access-to-the-ltwa/) or the full name of the journal.
% Citations and References in Supplementary files are permitted provided that they also appear in the reference list here. 

%=====================================
% References, variant A: external bibliography
%=====================================
%\bibliography{your_external_BibTeX_file}

%=====================================
% References, variant B: internal bibliography
%=====================================

\reftitle{References}

\begin{thebibliography}{999}

\bibitem[1]{10.1007/s11051-016-3691-8}
Gao, W.; Rigout, M.; Owens, H.
\newblock Facile control of silica nanoparticles using a novel solvent varying method for the fabrication of artificial opal photonic crystals.
\newblock {\em J. Nanoparticle Res.} {\bf 2016}, {\em 18}, 1--10.

\bibitem[2]{10.1111/ijag.16108}
Z{\'a}rate-Reyes, J.-M.; Flores-Romero, E.; Cheang-Wong, J.-C.
\newblock Systematic preparation of high-quality colloidal silica particles by sol--gel synthesis using reagents at low temperature.
\newblock {\em Int. J. Appl. Glass Sci.} {\bf 2022}, {\em 13}, 54--62.

\bibitem[3]{10.1016/0021-9797(68)90272-5}
Stöber, W.; Fink A.; Bohn, E.
\newblock Controlled growth of monodisperse silica spheres in the micron size range.
\newblock {\em J. Colloid Interface Sci.} {\bf 1968}, {\em 26}, 62--69.


\end{thebibliography}

% If authors have biography, please use the format below
%\section*{Short Biography of Authors}
%\bio
%{\raisebox{-0.35cm}{\includegraphics[width=3.5cm,height=5.3cm,clip,keepaspectratio]{Definitions/author1.pdf}}}
%{\textbf{Firstname Lastname} Biography of first author}
%
%\bio
%{\raisebox{-0.35cm}{\includegraphics[width=3.5cm,height=5.3cm,clip,keepaspectratio]{Definitions/author2.jpg}}}
%{\textbf{Firstname Lastname} Biography of second author}

% For the MDPI journals use author-date citation, please follow the formatting guidelines on http://www.mdpi.com/authors/references
% To cite two works by the same author: \citeauthor{ref-journal-1a} (\citeyear{ref-journal-1a}, \citeyear{ref-journal-1b}). This produces: Whittaker (1967, 1975)
% To cite two works by the same author with specific pages: \citeauthor{ref-journal-3a} (\citeyear{ref-journal-3a}, p. 328; \citeyear{ref-journal-3b}, p.475). This produces: Wong (1999, p. 328; 2000, p. 475)

%%%%%%%%%%%%%%%%%%%%%%%%%%%%%%%%%%%%%%%%%%
%% for journal Sci
%\reviewreports{\\
%Reviewer 1 comments and authors’ response\\
%Reviewer 2 comments and authors’ response\\
%Reviewer 3 comments and authors’ response
%}
%%%%%%%%%%%%%%%%%%%%%%%%%%%%%%%%%%%%%%%%%%
\PublishersNote{}
\end{adjustwidth}
\end{document}
